# Supplementary material for: mRNA markers for survival prediction in glioblastoma multiforme patients: a systematic review with bioinformatic analyses
Source: BMC Cancer. 2024 May 21;24:612. doi: 10.1186/s12885-024-12345-z (PMC11106946; doi:10.1186/s12885-024-12345-z)
Supplement: Supplementary file 1 — Supplementary Material 1 [file 12885_2024_12345_MOESM1_ESM.xlsx]

## Sheet: Sheet1
TERT
IGFBP3
ABCC3
PROM1
PPP6C
CACNA2D3
PPP2R2B
SIK
MAST3
EMR2
MARCKS
IBSP
HES6
KCNF1
ALCAM
LHX6
CST4
SPATA6
MEOX2
AMIGO2
TNFAIP6
PCDHGC3
BCAP29
RUBCNL
LAMB4
SIGLEC9
ITPKC
EFNA5
ATP1B1
AMOT
RGS6
MYO1D
BRF2
ACSS3
CHD3
PLEKHA4
HUS1
PTPRK
AGTPBP1
ARNT
ZNF492
SLC38A1
CDC42EP2
INTS15
KCNE4
RORA
VRK3
LZTS1
PDE4B
EXO5
FXYD5
ZNF576
ZNF593
PDLIM1
RPS6KA5
STK17A
NPAS3
MGST3
FOXO4
GTF2A1
AP4M1
NANS
FKRP
FZD7
ALKBH4
TPBG
FBXO7
MNX1
LFNG
SLC4A4
SEMA6D
TMC6
SOD2
EGFR
AGT
CHI3L1
CCL2
MBP
CPE
OLFM1
PACSIN1
SNCA
IGFBPL1
MCF2
CALCRL
TOP2A
SLC7A7
SATB1
ASF1A
ITGA7
AFTPH
BMP4
TAPBPL
SERPINB9
RCAN1
TMBIM4
JUNB
IL4R
LY75
COL6A1
ECT2
MCM2
MCM3
MCM7
PDE4C
Notch1
CDKN2A
CXCL10
IL17RA
CCR2
IL17B
IL10RB
CD151
ITGA3
BMI1
PTK7
TGFβ2
CA9
EPAS1
SLC2A1
SPP1
CMTM1
CMTM3
CMTM6
CMTM7
IK
VEGFA
FLT1
KDR
FOXO3
IL6
IL10
ZBTB16
CCL18
AIMP1
FCGR2B
MMP9
PPIC
EMP3
VIM
CD274
GPR133
HSPB11
FGFR3
KIF23
NDRG4
NDRG2
GDF15
KCNN4
KCNB1
KCNJ10
PARP1
CCDC109B
P2RY12
ACTC1
IDO1
CD24
Nanog
PPARA
BICD1
GLI1
PTCH1
SMO
APOBEC3G
TAGLN2
ATF5
C3AR1
C3AR5
CD33
COLA62
ICAM1
IL1R2
IL7R
ITGB2
PCOLCE
TANAIP2
TANAIP6
C9orf64
OSMR
MDK
MARVELD1
PTRF
MYD88
BIRC3
RPP25
MED10
PTPRN
SOX21
TGFB1
HOXB2
ANXA1
HOXB7
WDR63
DSG2
TNNT1
PDE8B
FXYD6
SEZ6L
ABCG2
NCKAP5
SLC25A48
FREM3
BMP2
MSTN
FERMT1
WEE1
IGF2BP3
LINGO1
C7orf31
PRKCG
PRKCB
CAMK2A
PLAUR
IL13Rα1
IL13Rα2
EDNRB
PSMB4
CDK1
CCNB1
CDC20
CTSK
ITGA4
ISG20
NLRP2
GPR1
RANBP17
SLC9A1
CD276
AURKA
NDC80
KIF4A
NUSAP1
FBXO17
GPR65
CD40
NMB
RTN1
GPC5
G6PC3
IGFBP2
TIMP4
RGS14
HOXC10
SCARA3
SLC39A10
CD79B
MAP2K3
IMPDH1
SLC16A3
MPZL3
APOBR
SNAI2
ZNF22
LHX2
CTSZ
EFEMP2
ITGA5
KDELR2
MICALL2
SERPINE1
SOCS3
NRG1
MAP1LC3A
MT1A
MT1X
MT2A
MT3
MCOLN1
MYL9
LAMC1
BET1
PXN
NRXN3
NPTX2
CRELD1
SV2B
MPO
SCN1B
CD163
RRM2
NT5E
PHYHIPL
IL8
PCNA
CALCOCO2
ADI1
GPNMB
MTDH
EIF3D
NEDD9
ERCC1
PLOD1
ATP6V1E1
VTI1B
ECHS1
RCAN2
RELB
PLK4
C1QTNF1
FOXM1
BIRC5
IL1A
OSM
Orai2
HOXC6
UGP2
TMEM168
SGMS1
SGMS2
CXCL8
GBP1
MLKL
MX2
LGALS3
AREG
TMEM71
STK11
FREM2
NLRP12
STEAP2
RETN
GRN
HFE
GZMA
PRF1
FAM20C
GRIA2
RYR3
SEMA3A
SEMA3F
ITGB3
SEMA3D
SEMA3G
PDCD1
C1S
HSD3B7
POSTN
AR
WDR12
SLC12A5
PDPN
MSI1
YTHDF1
ALDH1A3
LYZ
FPR3
FBP1
GPSM3
CCR1
HAVCR2
MNDA
MSR1
PIK3AP1
LCP1
SAMSN1
BCL2A1
CTGF
BUB1
CCNA2
DGCR5
BST2
SRSF3
WBSCR22
SGO2
BCAT1
SLIT2
YTHDF2
BCL3
CNOT11
F3
HRH1
PRAM1
TREM1
CDHR1
DLL3
FAM46A
CDC6
RAD51
FN1
RFX4
GRPR
CXCL5
CXCL11
PRDX1
SEC61B
XRCC5
BCL2L2
SLC7A11
RGMA
CTSB
NFKBIZ
TNFSF14
CXCL2
SEMA4F
BMPR1A
TCF3
TYRO3
NOD2
SRY
TRIP13
CTSD
LCN2
EFNB1
GABRD
SYT1
TNFRSF12A
VEGF
Eif4h
CAT
TMEM230
DCBLD2
BCL7A
ATF7IP
CCNB1IP1
LBH
AP1S3
FXYD2
ANG
APOBEC3F
CARHSP1
KHNYN
LSM12
PABPC3
PNRC2
RDM1
SPATS2L
TTF2
CTIF
GNL1
LMNB1
DLGAP5
CAV1
HK2
PKM
G6PD
PGLS
SDHB
COX5A
CALN1
ELAVL3
ADCY3
SYN2
ARL13B
SOD1
CETN2
MKI67
SETDB1
PRMT3
TUBA1C
RPS4X
SLC40A1
CHI3L2
AP1S1
YWHAG
IER3
LOX
SERPINH1
TGFBI
SOX3
HPX
NNMT
TBX5
RAB42
TNFRSF19
C16orf86
TRPC5
MSH2
CNTRL
MCOLN2
STAT5b
STAT3
ETV6
DARS
GDI2
P4HA2
TRUB1
SPRY1
SAA1
F13A1
IFITM1
CLEC5A
C3
SERPING1
C2
THBD
LY96
IL32
CD14
TNFSF13B
SLC11A1
CTSL
CD4
CD68
ENG
ICOSLG
TAPBP
GUCA1A
RFC2
GNG11
MMP19
ABLIM1
IL1R1
SORBS2
S100A8
CCL8
DAB2
CBX8
CBX7
IL17RD
CDCP1
CCL28
CXCL1
CXCL13
MAFF
SLC2A3
HSP90B1
TNFRSF1A
PAK1
DDB2
MDM2
DKK3
CTBP2
E2F2
ECSIT
ID4
TMEM59L
CFH
GALNT3
SMC4
VAV3
CDK4
S100A16
TNFRSF10B
ADCYAP1R1
BMP1
APOBEC3C
ANGPTL2
MET
SSTR2
VGF
NRG3
JAG2
COL6A2
MLLT11
CNN3
SF3B1
GaLK1
CD44
FBXO28
CNPY4
HMGB1
GPBAR1
TIMM44
NONO
RBM8A
CPQ
HOXA1
HOXA2
HOXA3
HOXA4
HOXA5
HOXA10
HOXA11
AEBP1
C1RL
CBR1
CHL1
CHST2
DYNLT3
SHFL
MSN
NSUN5
PPCS
SLC25A20
SLC2A10
STEAP3
SWAP70
TIMP1
SLC35G2
TRIP6
ADAM22
ATP5C1
DHRS2
RAC3
SHANK1
CRNDE
POPDC3
PTPRN2
SLC46A2
TNFSF9
TRIB1
SLC25A37
FZD1
KLF10
FAM110C
TSPAN4
TMEM2
NCF2
MTHFS
DUSP6
EN2
BRD4
NKD1
NFE2L2
NOX4
TXLNA
KLHDC7B
NAA10
HSPA5
PITX1
FCGR2C
B3GNT7
CSTA
